# Supplementary material for: Excess Properties, FT-IR Spectral Analysis, and CO2 Absorption Performance of Monoethanolamine with Diethylene Glycol Monoethyl Ether or Methyldiethanolamine Binary Solutions
Source: Molecules. 2025 Mar 29;30(7):1523. doi: 10.3390/molecules30071523 (PMC11990135; doi:10.3390/molecules30071523)
Supplement: Supplementary file 1 [file molecules-30-01523-s001.zip]

Archive with 1 entries (1 files):
- molecules-3528196-supplementary.pdf
